# Supplementary material for: Effects of cocktail of four local Malaysian medicinal plants (Phyllanthus spp.) against dengue virus 2
Source: BMC Complement Altern Med. 2013 Jul 26;13:192. doi: 10.1186/1472-6882-13-192 (PMC3726501; doi:10.1186/1472-6882-13-192)
Supplement: Additional file 1 — Description of Data: The in vitro viral activity of aqueous Phyllanthus cocktail at 3 different treatment modes (pre-, simultaneous-, post-) were analyzed using real time qPCR technique, whereby simultaneous mode of treatment showed strongest antiviral activity against DEN-2 virus. [file 1472-6882-13-192-S1.xls]

## Sheet: Standard Curve
Standard Curve
	Copy No	Log Copy No.	Ct
	89700000	7.95279	12.99
	89700000	7.95279	14
	8970000	6.95279	16.75
	8970000	6.95279	16.35
	897000	5.95279	19.95
	897000	5.95279	20.24
	89700	4.95279	23.57
	89700	4.95279	24
	8970	3.95279	29.04
	8970	3.95279	29.83
	89.7	1.95279	32.23
	89.7	1.95279	31.94

## Sheet: Simul 01
Simultaneous Treatment (1st Independent)
				24				48				72
				Ct	log (RNA)	RNA		Ct	log (RNA)	RNA		Ct	log (RNA)	RNA
		CELL	CTRL	N/A	0	0		N/A	0	0		N/A	0	0
			C+H	N/A	0	0		N/A	0	0		N/A	0	0
			C+V	14.92	7.6007	39900000		13.01	8.1783	151000000		12.35	8.37789	239000000
			C+H+V	19.23	6.29733	1980000		16.61	7.08963	12300000		16.15	7.22874	16900000
		SUP	CTRL	N/A	0	0		N/A	0	0		N/A	0	0
			C+H	N/A	0	0		N/A	0	0		N/A	0	0
			C+V	18.48	6.52413	3340000		14.36	7.77005	58900000		12.36	8.37486	237000000
			C+H+V	21.18	5.70763	510000		17.44	6.83864	6900000		16.37	7.16221	14500000
				CELL	24 HOUR	48 HOUR	72 HOUR			SUP	24 HOUR	48 HOUR	72 HOUR
				CTRL	0	0	0			CTRL	0	0	0
				C+H	0	0	0			C+H	0	0	0
				C+V	39900000	151000000	239000000			C+V	3340000	58900000	237000000
				C+H+V	1980000	12300000	16900000			C+H+V	510000	6900000	14500000
			Percentage of virus	CELL	24 HOUR	48 HOUR	72 HOUR			SUP	24 HOUR	48 HOUR	72 HOUR
				CTRL	0	0	0			CTRL	0	0	0
				C+H	0	0	0			C+H	0	0	0
				C+V	100	100	100			C+V	100	100	100
				C+H+V	4.96241	8.1457	7.07113			C+H+V	15.2695	11.7148	6.11814
			Percentage of Virus inhibition	CELL	24 HOUR	48 HOUR	72 HOUR			CELL	24 HOUR	48 HOUR	72 HOUR
				C+V	0	0	0			C+V	0	0	0
				C+H+V	95.0376	91.8543	92.9289			C+H+V	84.7305	88.2852	93.8819
Cell:	Virus present intracellularly
Sup:	Virus present extracellularly
CTRL:	Cells only
C+H:	Cells treated with extract
C+V:	Cells infected with virus
C+H+V:	Cells treated with extract and infected with virus

## Sheet: Simul 02
Simultaneous Treatment (2nd Independent)
				24				48				72
				Ct	log (RNA)	RNA		Ct	log (RNA)	RNA		Ct	log (RNA)	RNA
		CELL	CTRL	N/A	0	0		N/A	0	0		N/A	0	0
			C+H	N/A	0	0		N/A	0	0		N/A	0	0
			C+V	16.34	7.17128	14834845		14.25	7.80331	63579045		13.69	7.97266	93899223
			C+H+V	20.58	5.88908	774599		18.17	6.61788	4148375		17.45	6.83561	6848745
		SUP	CTRL	N/A	0	0		N/A	0	0		N/A	0	0
			C+H	N/A	0	0		N/A	0	0		N/A	0	0
			C+V	19.85	6.10983	1287757		15.76	7.34668	22216723		13.74	7.95754	90686366
			C+H+V	22.62	5.27217	187140		18.87	6.40619	2547962		17.62	6.7842	6084179
				CELL	24 HOUR	48 HOUR	72 HOUR			SUP	24 HOUR	48 HOUR	72 HOUR
				CTRL	0	0	0			CTRL	0	0	0
				C+H	0	0	0			C+H	0	0	0
				C+V	14834845	63579045	93899223			C+V	1287757	22216723	90686366
				C+H+V	774599	4148375	6848745			C+H+V	187140	2547962	6084179
			Percentage of virus	CELL	24 HOUR	48 HOUR	72 HOUR			SUP	24 HOUR	48 HOUR	72 HOUR
				CTRL	0	0	0			CTRL	0	0	0
				C+H	0	0	0			C+H	0	0	0
				C+V	100	100	100			C+V	100	100	100
				C+H+V	5.22148	6.52475	7.29372			C+H+V	14.5322	11.4687	6.70903
			Percentage of Virus inhibition	CELL	24 HOUR	48 HOUR	72 HOUR			CELL	24 HOUR	48 HOUR	72 HOUR
				C+V	0	0	0			C+V	0	0	0
				C+H+V	94.7785	93.4752	92.7063			C+H+V	85.4678	88.5313	93.291
Cell:	Virus present intracellularly
Sup:	Virus present extracellularly
CTRL:	Cells only
C+H:	Cells treated with extract
C+V:	Cells infected with virus
C+H+V:	Cells treated with extract and infected with virus

## Sheet: Simul 03
Simultaneous Treatment (3rd Independent)
				24				48				72
				Ct	log (RNA)	RNA		Ct	log (RNA)	RNA		Ct	log (RNA)	RNA
		CELL	CTRL	N/A	0	0		N/A	0	0		N/A	0	0
			C+H	N/A	0	0		N/A	0	0		N/A	0	0
			C+V	15.26	7.49788	31500000		14.18	7.82448	66800000		13.17	8.12991	135000000
			C+H+V	19.36	6.25801	1810000		18	6.66929	4670000		17.53	6.81142	6480000
		SUP	CTRL	N/A	0	0		N/A	0	0		N/A	0	0
			C+H	N/A	0	0		N/A	0	0		N/A	0	0
			C+V	20.18	6.01004	1030000		16.26	7.19548	15700000		14.16	7.83053	67700000
			C+H+V	22.37	5.34777	223000		18.37	6.5574	3610000		17.12	6.93541	8620000
				CELL	24 HOUR	48 HOUR	72 HOUR			SUP	24 HOUR	48 HOUR	72 HOUR
				CTRL	0	0	0			CTRL	0	0	0
				C+H	0	0	0			C+H	0	0	0
				C+V	31500000	66800000	135000000			C+V	1030000	15700000	67700000
				C+H+V	1810000	4670000	6480000			C+H+V	223000	3610000	8620000
			Percentage of virus	CELL	24 HOUR	48 HOUR	72 HOUR			SUP	24 HOUR	48 HOUR	72 HOUR
				CTRL	0	0	0			CTRL	0	0	0
				C+H	0	0	0			C+H	0	0	0
				C+V	100	100	100			C+V	100	100	100
				C+H+V	5.74603	6.99102	4.8			C+H+V	21.6505	22.9936	12.7326
			Percentage of Virus inhibition	CELL	24 HOUR	48 HOUR	72 HOUR			SUP	24 HOUR	48 HOUR	72 HOUR
				C+V	0	0	0			C+V	0	0	0
				C+H+V	94.254	93.009	95.2			C+H+V	78.3495	77.0064	87.2674
Cell:	Virus present intracellularly
Sup:	Virus present extracellularly
CTRL:	Cells only
C+H:	Cells treated with extract
C+V:	Cells infected with virus
C+H+V:	Cells treated with extract and infected with virus

## Sheet: Finalized - Simul
Finalized (Simulatenous)
24 HOUR							48 HOUR							72 HOUR
CELL	1	2	3	Aver	SEM		CELL	1	2	3	Aver	SEM		CELL	1	2	3	Aver	SEM
C+V	0	0	0	0	0		C+V	0	0	0	0	0		C+V	0	0	0	0	0
C+H+V	95.0376	94.7785	94.254	94.69	0.399237		C+H+V	91.8543	93.4752	93.009	92.7795	0.83448		C+H+V	92.9289	92.7063	95.2	93.6117	1.37999
24 HOUR							48 HOUR							72 HOUR
SUP	1	2	3	Aver	SEM		SUP	1	2	3	Aver	SEM		SUP	1	2	3	Aver	SEM
C+V	0	0	0	0	0		C+V	0	0	0	0	0		C+V	0	0	0	0	0
C+H+V	84.7305	85.4678	78.3495	82.8493	3.9143		C+H+V	88.2852	88.5313	77.0064	84.6076	6.58405		C+H+V	93.8819	93.291	87.2674	91.4801	3.66025

## Sheet: Pre 01
Pre-Treatment (1st Independent)
				24				48				72
				Ct	log (RNA)	RNA		Ct	log (RNA)	RNA		Ct	log (RNA)	RNA
		CELL	CTRL	N/A	0	0		N/A	0	0		N/A	0	0
			C+H	N/A	0	0		N/A	0	0		N/A	0	0
			C+V	19.8	6.12495	1333383		17.86	6.71162	5147840		16.88	7.00798	10185539
			C+H+V	19.93	6.08564	1217985		17.81	6.72674	5330218		15.03	7.56744	36934906
		SUP	CTRL	N/A	0	0		N/A	0	0		N/A	0	0
			C+H	N/A	0	0		N/A	0	0		N/A	0	0
			C+V	21.03	5.75299	566231		18.41	6.5453	3509951		15.38	7.46159	28946363
			C+H+V	21.89	5.49292	311117		19.07	6.34571	2216726		15.63	7.38599	24321648
				CELL	24 HOUR	48 HOUR	72 HOUR			SUP	24 HOUR	48 HOUR	72 HOUR
				CTRL	0	0	0			CTRL	0	0	0
				C+H	0	0	0			C+H	0	0	0
				C+V	1333383	5147840	10185539			C+V	566231	3509951	28946363
				C+H+V	1217985	5330218	36934906			C+H+V	311117	2216726	24321648
			Percentage of virus	CELL	24 HOUR	48 HOUR	72 HOUR			SUP	24 HOUR	48 HOUR	72 HOUR
				CTRL	0	0	0			CTRL	0	0	0
				C+H	0	0	0			C+H	0	0	0
				C+V	100	100	100			C+V	100	100	100
				C+H+V	91.3455	103.543	362.621			C+H+V	54.9452	63.1555	84.0232
			Percentage of Virus inhibition	CELL	24 HOUR	48 HOUR	72 HOUR			SUP	24 HOUR	48 HOUR	72 HOUR
				C+V	0	0	0			C+V	0	0	0
				C+H+V	8.65453	0	0			C+H+V	45.0548	36.8445	15.9768
Cell:	Virus present intracellularly
Sup:	Virus present extracellularly
CTRL:	Cells only
C+H:	Cells treated with extract
C+V:	Cells infected with virus
C+H+V:	Cells treated with extract and infected with virus

## Sheet: Pre 02
Pre-Treatment (2nd Independent)
				24				48				72
				Ct	log (RNA)	RNA		Ct	log (RNA)	RNA		Ct	log (RNA)	RNA
		CELL	CTRL	N/A	0	0		N/A	0	0		N/A	0	0
			C+H	N/A	0	0		N/A	0	0		N/A	0	0
			C+V	19.15	6.32152	2100000		17.14	6.92936	8500000		16.2	7.21362	16400000
			C+H+V	19.31	6.27313	1880000		17.17	6.92029	8320000		14.38	7.764	58100000
		SUP	CTRL	N/A	0	0		N/A	0	0		N/A	0	0
			C+H	N/A	0	0		N/A	0	0		N/A	0	0
			C+V	20.36	5.95561	903000		17.81	6.72674	5330000		14.84	7.62489	42200000
			C+H+V	21.26	5.68344	482000		18.44	6.53623	3440000		15.06	7.55836	36200000
				CELL	24 HOUR	48 HOUR	72 HOUR			SUP	24 HOUR	48 HOUR	72 HOUR
				CTRL	0	0	0			CTRL	0	0	0
				C+H	0	0	0			C+H	0	0	0
				C+V	2100000	8500000	16400000			C+V	903000	5330000	42200000
				C+H+V	1880000	8320000	58100000			C+H+V	482000	3440000	36200000
			Percentage of virus	CELL	24 HOUR	48 HOUR	72 HOUR			SUP	24 HOUR	48 HOUR	72 HOUR
				CTRL	0	0	0			CTRL	0	0	0
				C+H	0	0	0			C+H	0	0	0
				C+V	100	100	100			C+V	100	100	100
				C+H+V	89.5238	97.8824	354.268			C+H+V	53.3776	64.5403	85.782
			Percentage of Virus inhibition	CELL	24 HOUR	48 HOUR	72 HOUR			SUP	24 HOUR	48 HOUR	72 HOUR
				C+V	0	0	0			C+V	0	0	0
				C+H+V	10.4762	2.11765	0			C+H+V	46.6224	35.4597	14.218
Cell:	Virus present intracellularly
Sup:	Virus present extracellularly
CTRL:	Cells only
C+H:	Cells treated with extract
C+V:	Cells infected with virus
C+H+V:	Cells treated with extract and infected with virus

## Sheet: Pre 03
Pre-Treatment 3rd Independent)
				24				48				72
				Ct	log (RNA)	RNA		Ct	log (RNA)	RNA		Ct	log (RNA)	RNA
		CELL	CTRL	N/A	0	0		N/A	0	0		N/A	0	0
			C+H	N/A	0	0		N/A	0	0		N/A	0	0
			C+V	20.3	5.97375	941000		17.03	6.96262	9180000		16.03	7.26503	18400000
			C+H+V	19.63	6.17636	1500000		17.21	6.90819	8090000		14.16	7.83053	67700000
		SUP	CTRL	N/A	0	0		N/A	0	0		N/A	0	0
			C+H	N/A	0	0		N/A	0	0		N/A	0	0
			C+V	20.47	5.92234	836000		17.37	6.8598	7240000		14.99	7.57953	38000000
			C+H+V	21.37	5.65018	447000		18.22	6.60276	4000000		15.37	7.46462	29100000
				CELL	24 HOUR	48 HOUR	72 HOUR			SUP	24 HOUR	48 HOUR	72 HOUR
				CTRL	0	0	0			CTRL	0	0	0
				C+H	0	0	0			C+H	0	0	0
				C+V	941000	9180000	18400000			C+V	836000	7240000	38000000
				C+H+V	1500000	8090000	67700000			C+H+V	447000	4000000	29100000
			Percentage of virus	CELL	24 HOUR	48 HOUR	72 HOUR			SUP	24 HOUR	48 HOUR	72 HOUR
				CTRL	0	0	0			CTRL	0	0	0
				C+H	0	0	0			C+H	0	0	0
				C+V	100	100	100			C+V	100	100	100
				C+H+V	159.405	88.1264	367.935			C+H+V	53.4689	55.2486	76.5789
			Percentage of Virus inhibition	CELL	24 HOUR	48 HOUR	72 HOUR			SUP	24 HOUR	48 HOUR	72 HOUR
				C+V	0	0	0			C+V	0	0	0
				C+H+V	0	11.8736	0			C+H+V	46.5311	44.7514	23.4211
Cell:	Virus present intracellularly
Sup:	Virus present extracellularly
CTRL:	Cells only
C+H:	Cells treated with extract
C+V:	Cells infected with virus
C+H+V:	Cells treated with extract and infected with virus

## Sheet: Finalized (Pre)
Finalized (Pre)
24 HOUR							48 HOUR							72 HOUR
CELL	1	2	3	Aver	SEM		CELL	1	2	3	Aver	SEM		CELL	1	2	3	Aver	SEM
C+V	0	0	0	0	0		C+V	0	0	0	0	0		C+V	0	0	0	0	0
C+H+V	8.65453	10.4762	0	6.37691	5.59717		C+H+V	0	2.11765	11.8736	4.66376	6.33308		C+H+V	0	0	0	0	0
24 HOUR							48 HOUR							72 HOUR
SUP	1	2	3	Aver	SEM		SUP	1	2	3	Aver	SEM		SUP	1	2	3	Aver	SEM
C+V	0	0	0	0	0		C+V	0	0	0	0	0		C+V	0	0	0	0	0
C+H+V	45.0548	46.6224	46.5311	46.0694	0.879899		C+H+V	36.8445	35.4597	44.7514	39.0185	5.01285		C+H+V	15.9768	14.218	23.4211	17.872	4.88545

## Sheet: Post 01
Post-Treatment (1st Independent)
				24				48				72
				Ct	log (RNA)	RNA		Ct	log (RNA)	RNA		Ct	log (RNA)	RNA
		CELL	CTRL	N/A	0	0		N/A	0	0		N/A	0	0
			C+H	N/A	0	0		N/A	0	0		N/A	0	0
			C+V	15.04	7.56441	36678621		16.54	7.1108	12906307		12.99	8.18435	152878707
			C+H+V	14.43	7.74888	56089427		14.94	7.59465	39323576		12.5	8.33253	215043837
		SUP	CTRL	N/A	0	0		N/A	0	0		N/A	0	0
			C+H	N/A	0	0		N/A	0	0		N/A	0	0
			C+V	16.57	7.10173	12639503		14.63	7.6884	48797773		15.47	7.43438	27188046
			C+H+V	16.41	7.15011	14129116		14.2	7.81843	65831689		15.29	7.48881	30818465
				CELL	24 HOUR	48 HOUR	72 HOUR			SUP	24 HOUR	48 HOUR	72 HOUR
				CTRL	0	0	0			CTRL	0	0	0
				C+H	0	0	0			C+H	0	0	0
				C+V	36678621	12906307	152878707			C+V	12639503	48797773	27188046
				C+H+V	56089427	39323576	215043837			C+H+V	14129116	65831689	30818465
			Percentage of virus	CELL	24 HOUR	48 HOUR	72 HOUR			SUP	24 HOUR	48 HOUR	72 HOUR
				CTRL	0	0	0			CTRL	0	0	0
				C+H	0	0	0			C+H	0	0	0
				C+V	100	100	100			C+V	100	100	100
				C+H+V	152.921	304.685	140.663			C+H+V	111.785	134.907	113.353
			Percentage of Virus inhibition	CELL	24 HOUR	48 HOUR	72 HOUR			SUP	24 HOUR	48 HOUR	72 HOUR
				C+V	0	0	0			C+V	0	0	0
				C+H+V	0	0	0			C+H+V	0	0	0
Cell:	Virus present intracellularly
Sup:	Virus present extracellularly
CTRL:	Cells only
C+H:	Cells treated with extract
C+V:	Cells infected with virus
C+H+V:	Cells treated with extract and infected with virus

[truncated: 3 more sheets: Post 02, Post 03, Finalized (Post)]
